# Supplementary material for: How Should Job Crafting Interventions Be Implemented to Make Their Effects Last? Protocol for a Group Concept Mapping Study
Source: Int J Environ Res Public Health. 2022 Oct 26;19(21):13922. doi: 10.3390/ijerph192113922 (PMC9654425; doi:10.3390/ijerph192113922)
Supplement: Supplementary file 1 [file ijerph-19-13922-s001.zip]

Archive with 1 entries (1 files):
- ijerph-1941441-supplementary.pdf
